# Supplementary material for: Genome-wide diversity and global migration patterns in dromedaries follow ancient caravan routes
Source: Commun Biol. 2020 Jul 16;3:387. doi: 10.1038/s42003-020-1098-7 (PMC7366924; doi:10.1038/s42003-020-1098-7)
Supplement: Supplementary file 3 — Supplementary Data 1 [file 42003_2020_1098_MOESM3_ESM.xlsx]

## Sheet: Data 1
	Supplementary Data 1. Samples´ information list.
	Sample code	Original code	Species	Sampling area	Analysed
1	AT801A	Drom801A	Dromedary	Austria (North African origin)	X
2	DC156	DC156	Bactrian camel	Austria
3	DZ_103	Algeria_103	Dromedary	Algeria	X
4	DZ_104	Algeria_104	Dromedary	Algeria	X
5	DZ_56	Algeria_56	Dromedary	Algeria	X
6	DZ_57	Algeria_57	Dromedary	Algeria	X
7	DZ_DrN1	Algeria_DrN1	Dromedary	Algeria	X
8	DZ_DrN12	Algeria_DrN12	Dromedary	Algeria	X
9	DZ_DrN6	Algeria_DrN6	Dromedary	Algeria	X
10	DZ_DrS1	Algeria_DrS1	Dromedary	Algeria	X
11	DZ_DrS6	Algeria_DrS6	Dromedary	Algeria	X
12	DZ_T1	Algeria_T1	Dromedary	Algeria	X
13	DZ_T4	Algeria_T4	Dromedary	Algeria	X
14	EG_106	Egypt_106	Dromedary	Egypt
15	EG_12	Egypt_12	Dromedary	Egypt	X
16	EG_17	Egypt_17	Dromedary	Egypt	X
17	EG_23	Egypt_23	Dromedary	Egypt	X
18	EG_49	Egypt_49	Dromedary	Egypt	X
19	EG_52	Egypt_52	Dromedary	Egypt	X
20	EG_65	Egypt_65	Dromedary	Egypt	X
21	EG_66	Egypt_66	Dromedary	Egypt
22	IR668	Drom668	Dromedary	Iran	X
23	IR674	Drom674	Dromedary	Iran	X
24	IR688	Drom688	Dromedary	Iran
25	IR689	Drom689	Dromedary	Iran	X
26	IR708	Drom708	Dromedary	Iran	X
27	IR709	Drom709	Dromedary	Iran	X
28	IR715	Drom715	Dromedary	Iran
29	IR717	Drom717	Dromedary	Iran
30	IR719	Drom719	Dromedary	Iran
31	JO372	Drom372	Dromedary	Jordan, Aqaba	X
32	JO381	Drom381	Dromedary	Jordan, Aqaba	X
33	JO389	Drom389	Dromedary	Jordan, Mafraq	X
34	JO390	Drom390	Dromedary	Jordan, Mafraq	X
35	JO391	Drom391	Dromedary	Jordan, Mafraq	X
36	JO405	Drom405	Dromedary	Jordan, Irbid
37	JO406	Drom406	Dromedary	Jordan, Irbid	X
38	JO413	Drom413	Dromedary	Jordan, Irbid	X
39	JO415	Drom415	Dromedary	Jordan, Irbid	X
40	JO418	Drom418	Dromedary	Jordan, Irbid	X
41	JO419	Drom419	Dromedary	Jordan, Irbid	X
42	JO420	Drom420	Dromedary	Jordan, Irbid	X
43	JO421	Drom421	Dromedary	Jordan, Irbid	X
44	JO433	Drom433	Dromedary	Jordan, Mafraq
45	JO434	Drom434	Dromedary	Jordan, Mafraq
46	KE805A	Drom805A	Dromedary	Kenya	X
47	KE806A	Drom806A	Dromedary	Kenya	X
48	KZ888	Drom888	Dromedary	Kazakhstan
49	KZ889	Drom889	Dromedary	Kazakhstan
50	KZ890	Drom890	Dromedary	Kazakhstan
51	KZ891	Drom891	Dromedary	Kazakhstan
52	KZ892	Drom892	Dromedary	Kazakhstan
53	KZ893	Drom893	Dromedary	Kazakhstan
54	LY_1A	Libya_1A	Dromedary	Libya	X
55	LY_2A	Libya_2A	Dromedary	Libya	X
56	LY_3A	Libya_3A	Dromedary	Libya	X
57	LY_4A	Libya_4A	Dromedary	Libya	X
58	LY846	Drom846	Dromedary	Libya	X
59	MR_1	Mauretania_1	Dromedary	Mauritania	X
60	MR_2	Mauretania_2	Dromedary	Mauritania
61	MR_4	Mauretania_4	Dromedary	Mauritania
62	MR_5	Mauretania_5	Dromedary	Mauritania
63	NG852	Drom852	Dromedary	Nigeria
64	NG855	Drom855	Dromedary	Nigeria	X
65	NG865	Drom865	Dromedary	Nigeria	X
66	NG873	Drom873	Dromedary	Nigeria	X
67	NG877	Drom877	Dromedary	Nigeria
68	NG884	Drom884	Dromedary	Nigeria	X
69	NG887	Drom887	Dromedary	Nigeria
70	PK475	Drom475	Dromedary	Pakistan
71	PK476	Drom476	Dromedary	Pakistan
72	PK817A	Drom817A	Dromedary	Pakistan	X
73	PK818A	Drom818A	Dromedary	Pakistan	X
74	PK819A	Drom819A	Dromedary	Pakistan	X
75	QA440	Drom440	Dromedary	Qatar	X
76	QA441	Drom441	Dromedary	Qatar	X
77	SA471	Drom471	Dromedary	Saudi Arabia	X
78	SA472	Drom472	Dromedary	Saudi Arabia
79	SA473	Drom473	Dromedary	Saudi Arabia	X
80	SA795A	Drom795A	Dromedary	Saudi Arabia, Magaheem	X
81	SA796A	Drom796A	Dromedary	Saudi Arabia, Homor	X
82	SA797A	Drom797A	Dromedary	Saudi Arabia, Wadda	X
83	SA798A	Drom798A	Dromedary	Saudi Arabia, Magaheem	X
84	SA799A	Drom799A	Dromedary	Saudi Arabia, Homor	X
85	SA800A	Drom800A	Dromedary	Saudi Arabia, Wadda	X
86	SA811	Drom811	Dromedary	Saudi Arabia, Al Baha	X
87	SA813	Drom813	Dromedary	Saudi Arabia, Al Baha	X
88	SA814	Drom814	Dromedary	Saudi Arabia, Al Baha	X
89	SA815	Drom815	Dromedary	Saudi Arabia, Al Baha	X
90	SA816	Drom816	Dromedary	Saudi Arabia, Al Baha	X
91	SA817	Drom817	Dromedary	Saudi Arabia, Al Baha	X
92	SA818	Drom818	Dromedary	Saudi Arabia, Guewla
93	SA819	Drom819	Dromedary	Saudi Arabia	X
94	SD_1	Sudan_1	Dromedary	Sudan	X
95	SD_3	Sudan_3	Dromedary	Sudan
96	SD754	Drom754	Dromedary	Sudan	X
97	SD756	Drom756	Dromedary	Sudan	X
98	SD757	Drom757	Dromedary	Sudan	X
99	SD759	Drom759	Dromedary	Sudan	X
100	SD763	Drom763	Dromedary	Sudan	X
101	SD766	Drom766	Dromedary	Sudan	X
102	SD814A	Drom814A	Dromedary	Sudan
103	SD815A	Drom815A	Dromedary	Sudan	X
104	SD816A	Drom816A	Dromedary	Sudan	X
105	SY216	Drom216	Dromedary	Syria, Palmyra city	X
106	SY217	Drom217	Dromedary	Syria, Palmyra city	X
107	SY219	Drom219	Dromedary	Syria, Palmyra city	X
108	SY235	Drom235	Dromedary	Syria, Palmyra city	X
109	SY242	Drom242	Dromedary	Syria, Palmyra city	X
110	SY246	Drom246	Dromedary	Syria	X
111	SY295	Drom295	Dromedary	Syria	X
112	TN_T1	Tunisia_T1	Dromedary	Tunisia	X
113	TN_T6	Tunisia_T6	Dromedary	Tunisia	X
114	TN_T7	Tunisia_T7	Dromedary	Tunisia	X
115	TN_T8	Tunisia_T8	Dromedary	Tunisia	X
116	TN_T9	Tunisia_T9	Dromedary	Tunisia	X
117	UAE477	Drom477	Dromedary	UAE	X
118	UAE485	Drom485	Dromedary	UAE	X
119	UAE802A	Drom802A	Dromedary	UAE, Dubai	X
120	UAE803A	Drom803A	Dromedary	UAE, Dubai	X
121	UAE804A	Drom804A	Dromedary	UAE, Dubai	X
122	WS_2	Smara2	Dromedary	Smara	X
123	WS_3	Smara3	Dromedary	Smara	X
