# Supplementary material for: Genome-wide diversity and global migration patterns in dromedaries follow ancient caravan routes
Source: Commun Biol. 2020 Jul 16;3:387. doi: 10.1038/s42003-020-1098-7 (PMC7366924; doi:10.1038/s42003-020-1098-7)
Supplement: Supplementary file 4 — Supplementary Data 2 [file 42003_2020_1098_MOESM4_ESM.xlsx]

## Sheet: Sheet1
Supplementary Data 2. Number of paired-end ddRAD reads mapping unambiguously to either dromedary or Bactrian camel genome for all 123 dromedary and Bactrian camel samples.
Sample code	Unambiguously aligned reads		Percentage (%) Bactrian camel
	Dromedary	Bactrian camel
DZ_103	2431408	156388	6.04329
DZ_104	3074644	192170	5.88249
DZ_56	2487196	153456	5.81129
DZ_57	2937092	182002	5.83509
DZ_DrN12	2650858	165892	5.88948
DZ_DrN1	1675008	106590	5.98283
DZ_DrN6	1746040	107172	5.78304
DZ_DrS1	927398	57052	5.79532
DZ_DrS6	2104830	132502	5.92232
DZ_T1	2239408	141188	5.93078
DZ_T4	2910924	179592	5.81107
SY216	3128626	199754	6.00154
SY217	2118784	133748	5.93767
SY219	3501274	231584	6.20393
SY235	2315158	148590	6.03106
SY242	4056102	261770	6.06248
SY246	3865120	248184	6.03369
SY295	1093358	70724	6.07552
JO372	2601388	165898	5.99497
JO381	2997392	198966	6.22477
JO389	2417914	152056	5.91664
JO390	1769980	113210	6.01161
JO391	1758452	111666	5.97107
JO405	492854	31756	6.05326
JO406	777444	48392	5.85976
JO413	1004740	63530	5.947
JO415	2186506	138312	5.94937
JO418	1707556	106930	5.89313
JO419	1115342	70308	5.92991
JO420	729906	45902	5.91667
JO421	3555536	229638	6.06678
JO433	217350	13784	5.96364
JO434	1046734	66884	6.00601
QA440	1997100	127856	6.01688
QA441	1532876	96046	5.89629
SA471	6414270	416238	6.09381
SA472	333646	21664	6.09721
SA473	4699842	303634	6.06846
PK475	22428	1424	5.97015
PK476	283840	19234	6.3463
UAE477	1182522	81588	6.45419
UAE485	2064346	133102	6.05712
IR668	1966310	125440	5.99689
IR674	1672368	106402	5.98177
IR688	1828422	127758	6.53099
IR689	1576960	110128	6.5277
IR708	1872026	131322	6.55513
IR709	1286870	87520	6.36792
SD754	983556	62058	5.93508
SD756	1939982	126850	6.13741
SD757	1138096	71950	5.94605
SD759	1307618	83766	6.02034
SD763	1406304	88658	5.93045
SD766	2962206	190984	6.05685
SA795A	1138096	69834	5.7813
SA796A	771590	50268	6.11639
SA797A	1359976	87116	6.02007
SA798A	1871728	122210	6.12908
SA799A	1466772	99168	6.33281
SA800A	2684034	171250	5.99765
AT801A	1605952	48940	2.95729
UAE802A	2835876	179888	5.96492
UAE803A	1992046	124706	5.89138
UAE804A	3367038	208080	5.82023
KE805A	3179714	205358	6.06658
KE806A	1787446	113864	5.98871
SA811	2943068	186332	5.95424
SA813	2541750	162902	6.02303
SD814A	400646	25376	5.9565
SA814	1676610	108058	6.0548
SD815A	2226780	140486	5.93453
SA815	3685552	229664	5.86593
SD816A	2212342	141248	6.00139
SA816	2194714	138556	5.93828
PK817A	1131588	76722	6.34953
SA817	3971444	257024	6.07842
PK818A	2148248	149354	6.50043
SA818	541346	33742	5.86728
PK819A	6308332	431714	6.40521
SA819	3037066	192094	5.94873
LY846	842626	52704	5.88654
NG852	2215904	135642	5.76821
NG855	2600874	158712	5.7513
NG865	2152412	135898	5.93879
NG873	2243294	137926	5.79224
NG877	2542884	156838	5.80941
NG884	2472972	153378	5.83997
NG887	3207654	199594	5.85792
EG_106	152972	9182	5.66252
EG_12	1629166	101334	5.85576
EG_17	1445716	88116	5.74483
EG_23	1263868	79126	5.89176
EG_49	1481266	92384	5.87068
EG_52	1885774	121414	6.04896
EG_65	1829238	114338	5.88287
EG_66	29060	1834	5.93643
LY_1A	2459846	156788	5.99197
LY_2A	1868654	116318	5.85993
LY_3A	1664384	104756	5.9213
LY_4A	2508432	163476	6.11832
MR_1	69314	4290	5.82849
MR_2	815368	50060	5.78442
MR_4	144278	9000	5.87168
MR_5	36142	2162	5.64432
WS_2	4058050	253044	5.8696
WS_3	2558202	161908	5.95226
SD_1	1103938	70606	6.01135
SD_3	348768	21866	5.89962
TN_T1	3137058	196098	5.88325
TN_T6	2028630	126294	5.86072
TN_T7	3374840	206528	5.76673
TN_T8	2841036	177652	5.88507
TN_T9	2406542	151748	5.93162
IR715*	1661398	171350	9.34935
IR717*	1310878	212914	13.9726
IR719*	1555956	168732	9.78333
KZ888*	779102	79550	9.26452
KZ889*	720310	78934	9.87608
KZ890*	1303594	1966262	60.133
KZ891*	958948	1160252	54.7495
KZ892*	1291388	1034492	44.4774
KZ893*	1421546	752598	34.6158
DC156 (Bactrian camel)	274292	1496774	84.5126
