# Supplementary material for: Genome-wide diversity and global migration patterns in dromedaries follow ancient caravan routes
Source: Commun Biol. 2020 Jul 16;3:387. doi: 10.1038/s42003-020-1098-7 (PMC7366924; doi:10.1038/s42003-020-1098-7)
Supplement: Supplementary file 5 — Supplementary Data 3 [file 42003_2020_1098_MOESM5_ESM.xlsx]

## Sheet: Sheet1
	Supplementary Data 3. Identification of genes located within 200kbp upstream and downstream of loci under putative selection with its respective function from loci under putative selection. In bold are depicted the genes related to immunity.
	Gene ID	Name	Protein function	Associated diseases
1	AP4M1	Adaptor Related Protein Complex 4 Subunit Mu 1	Recognition and sorting of cargo proteins with tyrosine-based motifs from the trans-golgi network to the endosomal-lysosomal system	Nuclear Senile Cataract and Phototoxic Dermatitis
2	APOBEC2	Apolipoprotein B MRNA Editing Enzyme Catalytic Subunit 2	C to U editing enzyme and zink ion binding.	Rift Valley Fever and Hermansky-Pudlak Syndrome 5
3	ARID3C	AT-Rich Interaction Domain 3C	Role in embryonic patterning, cell lineage gene regulation, cell cycle control, transcriptional regulation	No info
4	C11ORF53	Chromosome 11 Open Reading Frame 53	No info	No info
5	C7ORF43	Chromosome 7 Open Reading Frame 43	No info	No info
6	CARNMT1	Carnosine N-Methyltransferase 1	Methyltransferase that converts carnosine to anserine	No info
7	CCL21C	C-C Motif chemokine 21	Involved in immunoregulatory and inflammatory processes (shows preferential activity towards naive T-cells)	No info
8	CCL27	C-C Motif Chemokine Ligand 27	Involved in immunoregulatory and inflammatory processes (chemotactic for skin-associated memory T lymphocytes)	No info
9	CNPY4	Canopy FGF Signaling Regulator 4	Plays a role in the regulation of the cell surface expression of TLR4.	No info
10	CNTFR	Ciliary Neurotrophic Factor Receptor	Ligand-specific component of a tripartite receptor, which plays a critical role in neuronal cell survival, differentiation and gene expression	Cervix Endometriosis and Melanoacanthoma
11	COLCA2	Colorectal Cancer Associated 2	No info	Spastic Paraplegia 50 and Autosomal Recessive
12	COPS6	COP9 signalosome complex subunit 6	Involved in various cellular and developmental processes	No info
13	DCTN3	Dynactin subunit 3	Together with dynein may be involved in spindle assembly and cytokinesis.	Gastric cancer
14	DNAI1	Dynein Axonemal Intermediate Chain 1	Part of the dynein complex in respiratory cilia	No info
15	FOXO3	Forkhead Box O3	Trigger apoptosis through gene expression	Chromosome 6Q deletion and Rhabdomyosarcoma
16	GALT	Galactose-1-Phosphate Uridylyltransferase	Plays an important role in galactose metabolism	No info
17	GPC2	Glypican-2	Cell surface proteoglycan that bears heparan sulfate	No info
18	GTF2H1	General Transcription Factor IIH Subunit 1	Component of the general transcription and DNA repair factor IIH core complex	Sudden Infant Death Syndrome (SIDS)
19	HPS5	Hermansky-Pudlak syndrome 5 protein isoform 1	Component of the biogenesis of lysosome-related organelles complex-2	Gray platelet syndrome
20	IFT43	Intraflagellar transport protein 43	Involved in retrograde ciliary transport along microtubules from the ciliary tip to the base	Polycystic Lipomembranous Osteodysplasia With Sclerosing Leukoencephalopathy
21	IL11RA	Interleukin 11 Receptor Subunit Alpha	Essential for the normal development of craniofacial bones and teeth (Innate Immune System related pathway)	No info
22	LAMTOR4	Late Endosomal/Lysosomal Adaptor, MAPK And MTOR Activator 4	Involved in amino acid sensing and activation of mTORC1	No info
23	LDHA	L-lactate dehydrogenase A	Catalyzes the conversion of L-lactate and NAD to pyruvate and NADH in the final step of anaerobic glycolysis	Colorectal Cancer
24	LDHC	L-Lactate Dehydrogenase C	Testis-specific gene with possible role in sperm mobility	No info
25	MBLAC1	Metallo-Beta-Lactamase Domain Containing 1	Hydrolase activity	No info
26	MCM7	Minichromosome Maintenance Complex Component 7	Mini-chromosome maintenance proteins essential for the initiation of eukaryotic genome replication	No info
27	MEPCE	7SK snRNA methylphosphate capping enzyme	S-adenosyl-L-methionine-dependent methyltransferase	Loeys-Dietz Syndrome 5 and Arrhythmogenic Right Ventricular Dysplasia
28	NCR2	Natural cytotoxicity triggering receptor 2	Cytotoxicity-activating receptor that may contribute to the increased efficiency of activated natural killer cells to mediate tumor cell lysis	No info
29	NFYA	Nuclear Transcription Factor Y Subunit Alpha	Component of the sequence-specific heterotrimeric transcription factor	No info
30	NMRK1	Nicotinamide Riboside Kinase 1	Catalyzes the phosphorylation of nicotinamide riboside and nicotinic acid riboside	Melanoma and dermatitis
31	OARD1	O-Acyl-ADP-Ribose Deacylase 1	Related to deacetylase activity and purine nucleoside binding	Craniosynostosis And Dental Anomalies
32	OSTF1	Osteoclast Stimulating Factor 1	Indirectly induces osteoclast formation and bone resorption (Innate Immune System related pathway)	Galactosemia and Galactokinase Deficiency
33	POU2F1	POU domain class 2-associating factor 1	Contains the POU domain, a 160-amino acid region necessary for DNA binding to a specific octameric sequence	Amyotrophic Lateral Sclerosis 16 and Spinal Muscular Atrophy
34	PVRIG	Transmembrane protein PVRIG	Negative regulation of T cell receptor signaling pathway	No info
35	RASEF	RAS And EF-Hand Domain Containing	Regulation of membrane traffic and with a potential role as tumor suppressor	No info
36	RORB	Nuclear receptor ROR-beta isoform 1	DNA binding, nuclear receptor, steroid hormone receptor (help regulate the expression of some genes involved in circadian rhythm)	Cold-Induced Sweating Syndrome and Attention Deficit-Hyperactivity Disorder
37	RPP25L	Ribonuclease P/MRP Subunit P25 Like	Small archaebacterial proteins that may be a component of ribonuclease P or MRP	Ciliary Dyskinesia, Primary, 1 and Kartagener Syndrome
38	SAAL1	Serum Amyloid A Like 1	Promotes the proliferation of synovial fibroblasts in response to proinflammatory stimuli	Fanconi-Bickel Syndrome and Myoglobinuria
39	SERGEF	Secretion Regulating Guanine Nucleotide Exchange Factor	Probable guanine nucleotide exchange factor, which may be involved in the secretion process	Premature Ovarian Failure 8 and Williams-Beuren Syndrome
40	SESN1	Sestrin 1	Induced by the p53 tumor suppressor protein, play a role in the cellular response to DNA damage and oxidative stress	No info
41	SIGMAR1	Sigma Non-Opioid Intracellular Receptor 1	Functions of various tissues associated with the endocrine, immune, and nervous systems	Posterolateral Myocardial Infarction and Skin Carcinoma In Situ
42	STAG3	Stromal Antigen 3	Subunit of the cohesin complex which regulates the cohesion of sister chromatids during cell division	Cranioectodermal Dysplasia 3 and Retinitis Pigmentosa 81
43	TGFB3	Transforming Growth Factor Beta 3	Involved in embryogenesis and cell differentiation	Herpes Simplex and Primary Amebic Meningoencephalitis
44	TPH1	Tryptophan Hydroxylase 1	Catalyzes the first and rate limiting step in the serotonin biosynthesis	Childhood-Onset Schizophrenia and Personality Disorder
45	TREM2	Triggering Receptor Expressed On Myeloid Cells 2	Functions in immune response and may be involved in chronic inflammation	No info
46	TREML1	Triggering Receptor Expressed On Myeloid Cells Like 1	Cell surface receptor that may play a role in the innate and adaptive immune response	No info
47	TREML2	Triggering Receptor Expressed On Myeloid Cells Like 2	Cell surface receptor that may play a role in the innate and adaptive immune response.	No info
48	TRPM6	Transient Receptor Potential Cation Channel Subfamily M Member 6	Epithelial magnesium transport, and magnesium absorption in the gut and kidney	Hypomagnesemia
49	TSPO2	Translocator Protein 2	Binds cholesterol and mediates its redistribution during erythropoiesis	No info
50	UNC5CL	Unc-5 Family C-Terminal Like	Inhibits NF-kappa-B-dependent transcription by impairing NF-kappa-B binding to its targets	No info
51	ZCWPW1	Zinc Finger, CW-Type With PWWP Domain 1	No info	No info
52	ZKSCAN1	Zinc Finger With KRAB And SCAN Domains 1	Transcription factor that regulates the expression of GABA type-A receptors in the brain	No info
53	ZNF3	Zinc Finger Protein 3	Involved in cell differentiation and/or proliferation.	Xeroderma Pigmentosum, Complementation Group E
